# Supplementary material for: 5-Chloro­indoline-2,3-dione
Source: Acta Crystallogr Sect E Struct Rep Online. 2010 Oct 31;66(Pt 11):o3024. doi: 10.1107/S1600536810042522 (PMC3009095; doi:10.1107/S1600536810042522)
Supplement: Supplementary file 1 [file e-66-o3024-sup1.cif]

##############################################################################
###                                                                        ###
###        Electronic paper (Acta Crystallographica Section E)             ###
###                                                                        ###
##############################################################################
#                                                                            #
# This CIF contains the data in a paper accepted for publication in Acta     #
# Crystallographica Section E. It conforms to the requirements of Notes      #
# for Authors for Section E, and has been peer reviewed under the auspices   #
# of the IUCr Commission on Journals.                                        #
#                                                                            #
# Full details of the Crystallographic Information File format               #
# are given in the paper "The Crystallographic Information File (CIF):       #
# a New Standard Archive File for Crystallography" by S. R. Hall, F. H.      #
# Allen and I. D. Brown [Acta Cryst. (1991), A47, 655-685].                  #
#                                                                            #
# The current version of the core CIF dictionary is obtainable from          #
# ftp://ftp.iucr.org/pub/cif_core.dic. The current version number is 2.4.    #
#                                                                            #
# Software is freely available for graphical display of the structure(s) in  #
# this CIF.  For information consult the CIF home page http://www.iucr.org/  #
# cif/home.html                                                              #
#                                                                            #
# This file may be used for bona fide research purposes within the           #
# scientific community so long as proper attribution is given to the journal # 
# article from which it was obtained.                                        #
#                                                                            #
##############################################################################
                                             
data_global
_audit_creation_method     'PLATON <TABLE ACC> option'
_journal_date_recd_electronic     2010-10-15
_journal_date_accepted     2010-10-20
_journal_name_full     'Acta Crystallographica, Section E'
_journal_year     2010
_journal_volume     66
_journal_issue     11
_journal_page_first     o3024
_journal_page_last     o3024
_journal_paper_category     QO
_journal_coeditor_code     HB5688
_publ_contact_author_name     'Hai-Bo Wang'
_publ_contact_author_address
;
College of Food Science and Light Industry,
Nanjing University of Technology,
Xinmofan Road No. 5 Nanjing,
Nanjing 210009
People's Republic of China
;
_publ_contact_author_email     wanghaibo@njut.edu.cn
_publ_contact_author_fax     '86 25 83369345'
_publ_contact_author_phone     '86 25 83587440'
_publ_section_title
;
5-Chloroindoline-2,3-dione
;
loop_
    _publ_author_name
    _publ_author_address
    'Wen-Bin Wei'
;
College of Science,
Nanjing University of Technology,
Xinmofan Road No. 5 Nanjing,
Nanjing 210009
People's Republic of China
and
College of Food Science and Light Industry,
Nanjing University of Technology,
Xinmofan Road No. 5 Nanjing,
Nanjing 210009
People's Republic of China
;
    'Shuo Tian'
;
College of Science,
Nanjing University of Technology,
Xinmofan Road No. 5 Nanjing,
Nanjing 210009
People's Republic of China
;
    'Hao Zhou'
;
College of Science,
Nanjing University of Technology,
Xinmofan Road No. 5 Nanjing,
Nanjing 210009
People's Republic of China
;
    'Jie Sun'
;
College of Food Science and Light Industry,
Nanjing University of Technology,
Xinmofan Road No. 5 Nanjing,
Nanjing 210009
People's Republic of China
;
    'Hai-Bo Wang'
;
College of Food Science and Light Industry,
Nanjing University of Technology,
Xinmofan Road No. 5 Nanjing,
Nanjing 210009
People's Republic of China
;
data_I
_audit_creation_method     SHELXL-97
_chemical_name_systematic
;
5-Chloroindoline-2,3-dione
;
_chemical_name_common     ?
_chemical_formula_moiety     'C8 H4 Cl N O2'
_chemical_formula_sum     'C8 H4 Cl N O2'
_chemical_formula_iupac     'C8 H4 Cl N O2'
_chemical_formula_weight     181.57
_chemical_melting_point     520
_symmetry_cell_setting     orthorhombic
_symmetry_space_group_name_H-M     'P n a 21'
_symmetry_space_group_name_Hall     'P 2c -2n'
loop_
    _symmetry_equiv_pos_as_xyz
    'x, y, z'
    '-x, -y, z+1/2'
    'x+1/2, -y+1/2, z'
    '-x+1/2, y+1/2, z+1/2'
_cell_length_a     24.706(5)
_cell_length_b     5.6890(11)
_cell_length_c     5.2090(10)
_cell_angle_alpha     90.00
_cell_angle_beta     90.00
_cell_angle_gamma     90.00
_cell_volume     732.1(2)
_cell_formula_units_Z     4
_cell_measurement_reflns_used     25
_cell_measurement_theta_min     9
_cell_measurement_theta_max     13
_cell_measurement_temperature     293(2)
_exptl_crystal_description     block
_exptl_crystal_colour     red
_exptl_crystal_size_max     0.10
_exptl_crystal_size_mid     0.05
_exptl_crystal_size_min     0.05
_exptl_crystal_density_diffrn     1.647
_exptl_crystal_density_meas     ?
_exptl_crystal_density_method     'not measured'
_exptl_crystal_F_000     368
_exptl_absorpt_coefficient_mu     0.468
_exptl_absorpt_correction_type     psi-scan
_exptl_absorpt_process_details     '(North <i>et al.</i>, 1968)'
_exptl_absorpt_correction_T_min     0.9547
_exptl_absorpt_correction_T_max     0.9770
_exptl_special_details
;
;
_diffrn_ambient_temperature     293(2)
_diffrn_radiation_type     MoK\a
_diffrn_radiation_wavelength     0.71073
_diffrn_radiation_source     'fine-focus sealed tube'
_diffrn_radiation_monochromator     graphite
_diffrn_measurement_device_type     'Enraf--Nonius CAD-4'
_diffrn_measurement_method     \w/2\q
_diffrn_detector_area_resol_mean     ?
_diffrn_reflns_number     1746
_diffrn_reflns_av_R_equivalents     0.0475
_diffrn_reflns_av_sigmaI/netI     0.0563
_diffrn_reflns_theta_min     1.65
_diffrn_reflns_theta_max     26.97
_diffrn_reflns_theta_full     26.97
_diffrn_measured_fraction_theta_max     1.000
_diffrn_measured_fraction_theta_full     1.000
_diffrn_reflns_limit_h_min     -31
_diffrn_reflns_limit_h_max     31
_diffrn_reflns_limit_k_min     -7
_diffrn_reflns_limit_k_max     0
_diffrn_reflns_limit_l_min     0
_diffrn_reflns_limit_l_max     6
_diffrn_standards_number     3
_diffrn_standards_interval_count     200
_diffrn_standards_interval_time     120
_diffrn_standards_decay_%     1
_refine_special_details
;
Refinement of <i>F</i>^2^ against ALL reflections. The weighted <i>R</i>-factor
<i>wR</i> and goodness of fit <i>S</i> are based on <i>F</i>^2^, conventional
<i>R</i>-factors <i>R</i> are based on <i>F</i>, with <i>F</i> set to zero for
negative <i>F</i>^2^. The threshold expression of <i>F</i>^2^ >
\s(<i>F</i>^2^) is used only for calculating <i>R</i>-factors(gt) <i>etc</i>.
and is not relevant to the choice of reflections for refinement.
<i>R</i>-factors based on <i>F</i>^2^ are statistically about twice as large
as those based on <i>F</i>, and <i>R</i>- factors based on ALL data will be
even larger.
;
_reflns_number_total     884
_reflns_number_gt     734
_reflns_threshold_expression     I>2\s(I)
_refine_ls_structure_factor_coef     Fsqd
_refine_ls_matrix_type     full
_refine_ls_R_factor_all     0.0516
_refine_ls_R_factor_gt     0.0374
_refine_ls_wR_factor_gt     0.0942
_refine_ls_wR_factor_ref     0.1015
_refine_ls_goodness_of_fit_ref     1.000
_refine_ls_restrained_S_all     1.107
_refine_ls_number_reflns     884
_refine_ls_number_parameters     109
_refine_ls_number_restraints     2
_refine_ls_hydrogen_treatment     constr
_refine_ls_weighting_scheme     calc
_refine_ls_weighting_details
                 'calc w=1/[\s^2^(Fo^2^)+(0.0650P)^2^] where P=(Fo^2^+2Fc^2^)/3'
_atom_sites_solution_hydrogens     geom
_atom_sites_solution_primary     direct
_atom_sites_solution_secondary     difmap
_refine_ls_shift/su_max     0.000
_refine_ls_shift/su_mean     0.000
_refine_diff_density_max     0.176
_refine_diff_density_min     -0.242
_refine_ls_extinction_method     none
_refine_ls_extinction_coef     ?
_refine_ls_abs_structure_details     'Flack (1983), 862 Friedel pairs'
_refine_ls_abs_structure_Flack     0.11(16)
loop_
    _atom_type_symbol
    _atom_type_description
    _atom_type_scat_dispersion_real
    _atom_type_scat_dispersion_imag
    _atom_type_scat_source
    'C' 'C' 0.0033 0.0016
                         'International Tables Vol C Tables 4.2.6.8 and 6.1.1.4'
    'H' 'H' 0.0000 0.0000
                         'International Tables Vol C Tables 4.2.6.8 and 6.1.1.4'
    'N' 'N' 0.0061 0.0033
                         'International Tables Vol C Tables 4.2.6.8 and 6.1.1.4'
    'O' 'O' 0.0106 0.0060
                         'International Tables Vol C Tables 4.2.6.8 and 6.1.1.4'
    'Cl' 'Cl' 0.1484 0.1585
                         'International Tables Vol C Tables 4.2.6.8 and 6.1.1.4'
_computing_data_collection     'CAD-4 EXPRESS (Enraf--Nonius, 1994)'
_computing_cell_refinement     'CAD-4 EXPRESS (Enraf--Nonius, 1994)'
_computing_data_reduction     'XCAD4 (Harms & Wocadlo, 1995)'
_computing_structure_solution     'SHELXS97 (Sheldrick, 2008)'
_computing_structure_refinement     'SHELXL97 (Sheldrick, 2008)'
_computing_molecular_graphics     'SHELXTL (Sheldrick, 2008)'
_computing_publication_material     'SHELXL97 (Sheldrick, 2008)'
loop_
    _atom_site_type_symbol
    _atom_site_label
    _atom_site_fract_x
    _atom_site_fract_y
    _atom_site_fract_z
    _atom_site_U_iso_or_equiv
    _atom_site_adp_type
    _atom_site_calc_flag
    _atom_site_refinement_flags
    _atom_site_occupancy
    _atom_site_disorder_assembly
    _atom_site_disorder_group
    Cl Cl 0.26410(4) 0.6028(2) 0.2215(3) 0.0588(4) Uani d . 1 . .
    N N 0.45038(11) 0.1571(5) 0.7251(9) 0.0378(8) Uani d . 1 . .
    H H0A 0.4676 0.0291 0.6924 0.045 Uiso calc R 1 . .
    O O1 0.49964(12) 0.2818(5) 1.0752(7) 0.0441(7) Uani d . 1 . .
    C C1 0.46351(13) 0.3075(6) 0.9153(9) 0.0335(8) Uani d D 1 . .
    O O2 0.42293(11) 0.6781(5) 1.0449(7) 0.0446(7) Uani d . 1 . .
    C C2 0.42335(13) 0.5098(6) 0.9018(8) 0.0332(8) Uani d D 1 . .
    C C3 0.38713(13) 0.4525(6) 0.6867(8) 0.0321(8) Uani d . 1 . .
    C C4 0.34278(14) 0.5650(7) 0.5820(9) 0.0351(9) Uani d . 1 . .
    H H4A 0.3300 0.7058 0.6497 0.042 Uiso calc R 1 . .
    C C5 0.31808(13) 0.4609(7) 0.3733(8) 0.0373(9) Uani d . 1 . .
    C C6 0.33568(15) 0.2468(7) 0.2760(8) 0.0409(10) Uani d . 1 . .
    H H6A 0.3175 0.1793 0.1381 0.049 Uiso calc R 1 . .
    C C7 0.37976(16) 0.1329(6) 0.3811(10) 0.0390(9) Uani d . 1 . .
    H H7A 0.3920 -0.0093 0.3148 0.047 Uiso calc R 1 . .
    C C8 0.40480(13) 0.2366(6) 0.5864(9) 0.0333(8) Uani d . 1 . .
loop_
    _atom_site_aniso_label
    _atom_site_aniso_U_11
    _atom_site_aniso_U_22
    _atom_site_aniso_U_33
    _atom_site_aniso_U_12
    _atom_site_aniso_U_13
    _atom_site_aniso_U_23
    Cl 0.0493(6) 0.0757(8) 0.0512(6) 0.0147(5) -0.0117(6) 0.0048(8)
    N 0.0425(16) 0.0279(14) 0.0430(19) 0.0100(12) -0.0008(19) -0.002(2)
    O1 0.0477(13) 0.0415(14) 0.0431(17) 0.0070(13) -0.0070(15) 0.0018(16)
    C1 0.0351(18) 0.0309(18) 0.034(2) 0.0025(15) 0.0050(19) 0.0035(19)
    O2 0.0524(16) 0.0387(14) 0.0427(17) 0.0069(13) 0.0030(15) -0.0108(15)
    C2 0.0398(18) 0.0263(15) 0.033(2) 0.0039(15) 0.0081(18) -0.0007(18)
    C3 0.0341(16) 0.0284(15) 0.034(2) 0.0043(14) 0.0069(18) 0.0027(17)
    C4 0.0402(18) 0.0330(17) 0.032(2) 0.0046(15) 0.0074(18) -0.0012(18)
    C5 0.0326(16) 0.045(2) 0.034(2) 0.0015(16) 0.0002(18) 0.006(2)
    C6 0.0439(19) 0.045(2) 0.033(2) -0.0096(18) 0.0013(18) -0.0013(19)
    C7 0.049(2) 0.0302(17) 0.038(2) -0.0020(16) 0.009(2) -0.0053(18)
    C8 0.0352(17) 0.0294(17) 0.035(2) -0.0004(15) 0.0059(18) -0.0018(18)
_geom_special_details
;
All e.s.d.'s (except the e.s.d. in the dihedral angle between two l.s. planes)
are estimated using the full covariance matrix. The cell e.s.d.'s are taken
into account individually in the estimation of e.s.d.'s in distances, angles
and torsion angles; correlations between e.s.d.'s in cell parameters are only
used when they are defined by crystal symmetry. An approximate (isotropic)
treatment of cell e.s.d.'s is used for estimating e.s.d.'s involving l.s.
planes.
;
loop_
    _geom_bond_atom_site_label_1
    _geom_bond_atom_site_label_2
    _geom_bond_site_symmetry_2
    _geom_bond_distance
    _geom_bond_publ_flag
    Cl C5 . 1.748(4) ?
    N C1 . 1.349(6) ?
    N C8 . 1.412(5) ?
    N H0A . 0.8600 ?
    O1 C1 . 1.229(5) ?
    C1 C2 . 1.521(4) ?
    O2 C2 . 1.213(4) ?
    C2 C3 . 1.471(5) ?
    C3 C4 . 1.381(5) ?
    C3 C8 . 1.404(5) ?
    C4 C5 . 1.381(6) ?
    C4 H4A . 0.9300 ?
    C5 C6 . 1.389(6) ?
    C6 C7 . 1.380(6) ?
    C6 H6A . 0.9300 ?
    C7 C8 . 1.369(6) ?
    C7 H7A . 0.9300 ?
loop_
    _geom_angle_atom_site_label_1
    _geom_angle_atom_site_label_2
    _geom_angle_atom_site_label_3
    _geom_angle_site_symmetry_1
    _geom_angle_site_symmetry_3
    _geom_angle
    _geom_angle_publ_flag
    C1 N C8 . . 111.4(3) ?
    C1 N H0A . . 124.3 ?
    C8 N H0A . . 124.3 ?
    O1 C1 N . . 126.7(3) ?
    O1 C1 C2 . . 126.5(4) ?
    N C1 C2 . . 106.8(3) ?
    O2 C2 C3 . . 129.6(3) ?
    O2 C2 C1 . . 125.1(4) ?
    C3 C2 C1 . . 105.3(3) ?
    C4 C3 C8 . . 120.3(4) ?
    C4 C3 C2 . . 132.9(3) ?
    C8 C3 C2 . . 106.7(3) ?
    C5 C4 C3 . . 117.6(4) ?
    C5 C4 H4A . . 121.2 ?
    C3 C4 H4A . . 121.2 ?
    C4 C5 C6 . . 121.7(4) ?
    C4 C5 Cl . . 119.7(3) ?
    C6 C5 Cl . . 118.6(3) ?
    C7 C6 C5 . . 120.9(4) ?
    C7 C6 H6A . . 119.5 ?
    C5 C6 H6A . . 119.5 ?
    C8 C7 C6 . . 117.6(4) ?
    C8 C7 H7A . . 121.2 ?
    C6 C7 H7A . . 121.2 ?
    C7 C8 C3 . . 121.8(4) ?
    C7 C8 N . . 128.5(3) ?
    C3 C8 N . . 109.7(4) ?
loop_
    _geom_torsion_atom_site_label_1
    _geom_torsion_atom_site_label_2
    _geom_torsion_atom_site_label_3
    _geom_torsion_atom_site_label_4
    _geom_torsion_site_symmetry_1
    _geom_torsion_site_symmetry_2
    _geom_torsion_site_symmetry_3
    _geom_torsion_site_symmetry_4
    _geom_torsion
    _geom_torsion_publ_flag
    C8 N C1 O1 . . . . 176.7(4) ?
    C8 N C1 C2 . . . . -0.8(4) ?
    O1 C1 C2 O2 . . . . 2.4(7) ?
    N C1 C2 O2 . . . . 179.9(4) ?
    O1 C1 C2 C3 . . . . -177.1(4) ?
    N C1 C2 C3 . . . . 0.4(4) ?
    O2 C2 C3 C4 . . . . -0.2(7) ?
    C1 C2 C3 C4 . . . . 179.2(4) ?
    O2 C2 C3 C8 . . . . -179.3(4) ?
    C1 C2 C3 C8 . . . . 0.2(4) ?
    C8 C3 C4 C5 . . . . -1.9(6) ?
    C2 C3 C4 C5 . . . . 179.2(4) ?
    C3 C4 C5 C6 . . . . 2.2(6) ?
    C3 C4 C5 Cl . . . . -176.5(3) ?
    C4 C5 C6 C7 . . . . -1.8(6) ?
    Cl C5 C6 C7 . . . . 176.9(3) ?
    C5 C6 C7 C8 . . . . 1.0(6) ?
    C6 C7 C8 C3 . . . . -0.7(6) ?
    C6 C7 C8 N . . . . -179.5(4) ?
    C4 C3 C8 C7 . . . . 1.2(6) ?
    C2 C3 C8 C7 . . . . -179.6(4) ?
    C4 C3 C8 N . . . . -179.8(4) ?
    C2 C3 C8 N . . . . -0.6(4) ?
    C1 N C8 C7 . . . . 179.8(4) ?
    C1 N C8 C3 . . . . 0.9(5) ?
loop_
    _geom_hbond_atom_site_label_D
    _geom_hbond_atom_site_label_H
    _geom_hbond_atom_site_label_A
    _geom_hbond_site_symmetry_A
    _geom_hbond_distance_DH
    _geom_hbond_distance_HA
    _geom_hbond_distance_DA
    _geom_hbond_angle_DHA
    N H0A O1 2_654 0.86 2.04 2.893(4) 172
    C7 H7A O2 1_544 0.93 2.39 3.301(5) 166
