# Supplementary material for: 5-Chloro­indoline-2,3-dione
Source: Acta Crystallogr Sect E Struct Rep Online. 2010 Oct 31;66(Pt 11):o3024. doi: 10.1107/S1600536810042522 (PMC3009095; doi:10.1107/S1600536810042522)
Supplement: Supplementary file 2 [file e-66-o3024-Isup2.hkl]

# 
# h,k,l, Fc-squared, Fo-squared, sigma(Fo-squared) and status flag 
# 
data_I
_shelx_title ' X in Pna2(1)' 
_shelx_refln_list_code          4 
_shelx_F_calc_maximum       97.22 
_exptl_crystal_F_000       368.00 
_reflns_d_resolution_high  0.7837 
 
loop_ 
 _symmetry_equiv_pos_as_xyz 
 'x, y, z' 
 '-x, -y, z+1/2' 
 'x+1/2, -y+1/2, z' 
 '-x+1/2, y+1/2, z+1/2' 
 
_cell_length_a    24.7060 
_cell_length_b     5.6890 
_cell_length_c     5.2090 
_cell_angle_alpha  90.000 
_cell_angle_beta   90.000 
_cell_angle_gamma  90.000 
 
_shelx_F_squared_multiplier     1.000 
 
loop_ 
 _refln_index_h 
 _refln_index_k 
 _refln_index_l 
 _refln_F_squared_calc 
 _refln_F_squared_meas 
 _refln_F_squared_sigma 
 _refln_observed_status 
   2   0   0      296.75      339.67      2.34 o 
   4   0   0        5.44        5.34      0.86 o 
   6   0   0     1618.03     1631.30      8.83 o 
   8   0   0      260.34      304.26      8.11 o 
  10   0   0      233.73      199.72      4.17 o 
  12   0   0     2332.29     2489.03     21.26 o 
  14   0   0      301.83      296.42      6.34 o 
  16   0   0       62.32       56.21      3.38 o 
  18   0   0      228.94      249.09      6.88 o 
  20   0   0       17.44       17.86      3.10 o 
  22   0   0       56.30       57.87      4.19 o 
  24   0   0       41.76       49.41      4.84 o 
  26   0   0      419.06      423.40     30.21 o 
  28   0   0        6.96        0.78      4.22 o 
  30   0   0       13.33       15.73      3.79 o 
   1   1   0     2399.12     2275.44     37.05 o 
   2   1   0     1997.87     1821.50     34.15 o 
   3   1   0     1731.29     1786.81      8.50 o 
   4   1   0      495.21      467.44      5.06 o 
   5   1   0      312.96      326.55      4.19 o 
   6   1   0       69.53       82.07      2.44 o 
   7   1   0      729.16      722.95     15.03 o 
   8   1   0     1717.34     1751.67     11.22 o 
   9   1   0      115.85      124.99      3.83 o 
  10   1   0       25.80       26.64      1.94 o 
  11   1   0       42.04       54.97      2.89 o 
  12   1   0     1452.91     1569.39     12.81 o 
  13   1   0     1524.16     1616.31     20.79 o 
  14   1   0      640.08      640.13      9.40 o 
  15   1   0      418.29      429.41      7.99 o 
  16   1   0      176.68      187.74      5.82 o 
  17   1   0      263.11      243.81     11.38 o 
  18   1   0      563.77      539.92     10.12 o 
  19   1   0      459.02      443.27     18.42 o 
  20   1   0       63.18       56.34      5.21 o 
  21   1   0       32.05       31.46      5.68 o 
  22   1   0       49.79       50.42      4.54 o 
  23   1   0      144.88      133.21      6.71 o 
  24   1   0      116.47      111.01      9.47 o 
  25   1   0      136.56      126.78      7.26 o 
  26   1   0        0.21       -0.48      4.34 o 
  27   1   0       28.99       24.03      3.62 o 
  28   1   0        0.50       -1.81      3.37 o 
  29   1   0       22.63       16.23      3.89 o 
  30   1   0        9.54       10.09     13.96 o 
  31   1   0       19.04       22.93      4.25 o 
   0   2   0      399.95      457.09      8.20 o 
   1   2   0     4169.68     2060.56   1899.46 o 
   2   2   0     2561.76     1486.08   1413.98 o 
   3   2   0        7.44        3.70      1.33 o 
   4   2   0      279.05      310.06      5.82 o 
   5   2   0     1636.33     1669.37     11.63 o 
   6   2   0      375.01      378.51      8.57 o 
   7   2   0      867.17      824.57      8.81 o 
   8   2   0        3.92        3.59      1.57 o 
   9   2   0      267.67      272.63      5.53 o 
  10   2   0      104.23      103.48      3.81 o 
  11   2   0     1114.25     1176.32     11.94 o 
  12   2   0       37.40       38.52      2.91 o 
  13   2   0        0.43        3.65      4.15 o 
  14   2   0      115.86      107.96      4.29 o 
  15   2   0        2.73        2.90      1.74 o 
  16   2   0       84.91       90.64      4.08 o 
  17   2   0        1.52       -1.75      1.99 o 
  18   2   0       45.96       36.59      3.68 o 
  19   2   0       24.25       20.40      2.85 o 
  20   2   0       77.09       67.79      4.58 o 
  21   2   0        0.20       -2.16      2.74 o 
  22   2   0      106.86       97.39      6.85 o 
  23   2   0        8.62        2.91      4.15 o 
  24   2   0       87.40       81.56      8.01 o 
  25   2   0        2.07       -2.44      3.45 o 
  26   2   0        8.53        7.35      4.15 o 
  27   2   0      149.47      160.22     14.31 o 
  28   2   0        1.66       -3.66      3.66 o 
  29   2   0       38.68       34.29      6.67 o 
  30   2   0       53.81       49.58      5.89 o 
   1   3   0       20.82       23.55      2.29 o 
   2   3   0      102.09      115.37      3.90 o 
   3   3   0      508.19      555.07     14.48 o 
   4   3   0      140.42      127.91      4.14 o 
   5   3   0      340.12      340.31     11.38 o 
   6   3   0      184.02      197.77      5.23 o 
   7   3   0        7.26        7.15      1.78 o 
   8   3   0        1.77        2.84      1.41 o 
   9   3   0      186.57      183.75      5.20 o 
  10   3   0       31.50       31.09      2.92 o 
  11   3   0        1.50        4.33      5.86 o 
  12   3   0      394.82      393.55     20.68 o 
  13   3   0      404.45      395.33      8.62 o 
  14   3   0     1239.76     1250.88     15.21 o 
  15   3   0       11.23       13.05      3.17 o 
  16   3   0      125.69      110.42      5.57 o 
  17   3   0       20.47       15.19      3.04 o 
  18   3   0       10.48        7.60      2.66 o 
  19   3   0       55.20       48.60      4.30 o 
  20   3   0      121.19      136.51      6.13 o 
  21   3   0       13.39       10.86      3.25 o 
  22   3   0       73.60       59.93      5.79 o 
  23   3   0        0.55       -0.91      3.50 o 
  24   3   0       39.17       47.82      4.54 o 
  25   3   0        8.81       12.39      3.72 o 
  26   3   0       91.51      104.22      6.51 o 
  27   3   0        2.62       -4.14      4.14 o 
  28   3   0       56.27       59.60      7.21 o 
   0   4   0        9.17       20.48      3.31 o 
   1   4   0        1.98        3.11      3.74 o 
   2   4   0      299.57      281.90      8.72 o 
   3   4   0      501.04      502.36     12.44 o 
   4   4   0      163.54      164.94      5.68 o 
   5   4   0       17.45       15.62      2.51 o 
   6   4   0      287.81      287.60     12.74 o 
   7   4   0        2.49        2.17      3.12 o 
   8   4   0      108.10       98.78     11.20 o 
   9   4   0      414.75      392.07      8.91 o 
  10   4   0      339.31      345.54      8.49 o 
  11   4   0       63.74       60.58      4.03 o 
  12   4   0      246.16      228.13      7.27 o 
  13   4   0       16.87       26.22      7.07 o 
  14   4   0        6.29        4.72      2.48 o 
  15   4   0       21.98       30.65      5.83 o 
  16   4   0       20.87       34.03      3.54 o 
  17   4   0        5.06        2.64      2.57 o 
  18   4   0        1.09        3.82      2.57 o 
  19   4   0       45.10       49.20      4.45 o 
  20   4   0        9.05       13.38      2.73 o 
  21   4   0        1.86       -0.71      2.83 o 
  22   4   0        1.84       -0.30      3.99 o 
  23   4   0       17.73       27.65      7.40 o 
  24   4   0       21.02       22.40      4.56 o 
  25   4   0        2.55       -1.18      3.11 o 
  26   4   0        6.69        3.41      3.98 o 
   1   5   0      211.62      210.49      7.05 o 
   2   5   0       31.39       28.53      3.49 o 
   3   5   0      115.03      124.21      5.61 o 
   4   5   0       17.33       14.70      3.16 o 
   5   5   0       17.06       16.44      2.48 o 
   6   5   0       10.99        7.23      3.74 o 
   7   5   0        1.70        1.05      2.52 o 
   8   5   0      135.09      114.05      7.71 o 
   9   5   0       19.35       13.62      3.09 o 
  10   5   0       22.23       14.32      3.26 o 
  11   5   0      140.41      139.88      7.17 o 
  12   5   0       87.15       91.95      8.23 o 
  13   5   0       11.65       18.08      3.43 o 
  14   5   0       75.63       66.19      5.21 o 
  15   5   0      152.08      155.65      7.29 o 
  16   5   0        0.51        3.80      3.09 o 
  17   5   0        6.84       17.15      3.13 o 
  18   5   0        8.11        6.67      3.27 o 
  19   5   0        0.17       -3.20      3.20 o 
  20   5   0        0.91       -0.57      3.38 o 
  21   5   0       59.35       62.84     11.46 o 
  22   5   0        0.08        5.45      3.41 o 
   0   6   0        0.01        6.55      3.86 o 
   1   6   0       50.02       48.01      4.58 o 
   2   6   0      147.79      131.87      6.62 o 
   3   6   0        0.43       -3.10      3.10 o 
   4   6   0        0.15       -0.53      3.55 o 
   5   6   0        5.43        3.49      3.07 o 
   6   6   0       34.32       30.56      3.42 o 
   7   6   0        5.69        6.58      3.02 o 
   8   6   0      122.58      131.99     11.30 o 
   9   6   0       33.92       53.78      4.83 o 
  10   6   0        0.78       -1.48      3.21 o 
  11   6   0       71.84       69.23      5.70 o 
  12   6   0       52.85       53.36      5.35 o 
  13   6   0        0.91       -1.30      3.31 o 
  14   6   0       11.43       18.55      4.55 o 
  15   6   0      112.38      119.43     12.49 o 
  16   6   0        6.27        6.41      7.76 o 
  17   6   0        3.74        5.44      3.74 o 
   1   7   0       37.68       39.47      5.20 o 
   2   7   0        4.68        6.33      3.41 o 
   3   7   0        0.12        4.90      2.81 o 
   4   7   0        3.54        9.02      3.44 o 
   5   7   0       12.30       17.07      3.99 o 
   6   7   0       22.77       26.15      4.09 o 
   7   7   0       40.89       36.39      4.79 o 
   8   7   0        6.74        6.38      3.98 o 
   2   0   1      673.12      697.13     11.22 o 
   4   0   1     9452.28     8626.88     82.06 o 
   6   0   1     2249.26     2351.24     11.57 o 
   8   0   1      951.96      948.47      8.28 o 
  10   0   1      249.31      257.28      6.51 o 
  12   0   1     1018.24     1035.19     10.58 o 
  14   0   1      999.49     1013.68     11.46 o 
  16   0   1      611.02      609.30      9.76 o 
  18   0   1     1360.96     1387.67     15.53 o 
  20   0   1      330.86      323.15      8.50 o 
  22   0   1      148.84      133.67      6.21 o 
  24   0   1      121.83      125.17      6.30 o 
  26   0   1       41.25       43.71      4.41 o 
  28   0   1       60.93       61.37      5.52 o 
  30   0   1       44.75       46.36      5.35 o 
   0   1   1     1180.06     1197.00     10.78 o 
   1   1   1      759.61      768.61      7.69 o 
   2   1   1      277.49      281.59      4.40 o 
   3   1   1     4371.07     3996.07     67.64 o 
   4   1   1     3556.39     3335.57     62.14 o 
   5   1   1     4464.45     4064.05     64.94 o 
   6   1   1     8160.51     7800.42    140.67 o 
   7   1   1      474.81      504.13      6.64 o 
   8   1   1      337.58      366.45      5.48 o 
   9   1   1      254.45      236.84      4.66 o 
  10   1   1      436.90      426.36      9.94 o 
  11   1   1      531.10      563.70     13.70 o 
  12   1   1      179.68      199.09      5.16 o 
  13   1   1      112.26      103.10      4.01 o 
  14   1   1      137.67      131.58      7.34 o 
  15   1   1      146.33      138.17      4.81 o 
  16   1   1       35.71       31.46      3.94 o 
  17   1   1       72.48       71.78      4.00 o 
  18   1   1       76.72       72.11      4.40 o 
  19   1   1       19.50       15.21      2.90 o 
  20   1   1       95.04       89.53      7.58 o 
  21   1   1      106.94      106.34      5.58 o 
  22   1   1       81.67       69.52      5.31 o 
  23   1   1      203.90      198.84      7.77 o 
  24   1   1       61.94       58.87      4.92 o 
  25   1   1        1.69        4.29      4.49 o 
  26   1   1       20.32       19.44      3.67 o 
  27   1   1        4.96        6.16      3.95 o 
  28   1   1       32.05       42.98     11.00 o 
  29   1   1       26.67       25.12      5.46 o 
  30   1   1        9.46       11.94     13.87 o 
   1   2   1      109.09      102.82      3.00 o 
   2   2   1      256.25      268.47      4.77 o 
   3   2   1      401.37      412.82      5.89 o 
   4   2   1       81.49       90.00      2.86 o 
   5   2   1       99.11       94.73      3.08 o 
   6   2   1      448.46      484.30      6.78 o 
   7   2   1     1030.96     1116.98     23.83 o 
   8   2   1      352.00      397.62      6.53 o 
   9   2   1     1516.50     1543.91     13.17 o 
  10   2   1       82.50       75.83      3.42 o 
  11   2   1      448.87      443.62     17.66 o 
  12   2   1       10.61        9.20      2.01 o 
  13   2   1      296.25      259.38      6.43 o 
  14   2   1       36.54       40.49      3.15 o 
  15   2   1      346.21      337.26      8.26 o 
  16   2   1       64.77       63.84      3.95 o 
  17   2   1      228.18      168.70    112.61 o 
  18   2   1        3.22        0.51      4.43 o 
  19   2   1      515.46      555.83     11.06 o 
  20   2   1      263.26      274.80      8.37 o 
  21   2   1        6.57        3.39      3.09 o 
  22   2   1       63.00       60.17      4.99 o 
  23   2   1      135.39      148.76      6.95 o 
  24   2   1       49.22       46.64      7.69 o 
  25   2   1      107.34      109.79     15.39 o 
  26   2   1        8.68        2.46      3.86 o 
  27   2   1        4.31        5.45      3.33 o 
  28   2   1       29.45       31.45      4.53 o 
  29   2   1       15.74       23.15      5.79 o 
   0   3   1      878.84      881.74     14.73 o 
   1   3   1      420.34      439.85      7.38 o 
   2   3   1      434.19      438.19      7.41 o 
   3   3   1      354.24      401.34      7.12 o 
   4   3   1      979.44      944.43     13.11 o 
   5   3   1      487.07      483.05      7.98 o 
   6   3   1      195.89      191.82      5.20 o 
   7   3   1      109.33      103.96      4.12 o 
   8   3   1      588.43      569.99      9.61 o 
   9   3   1        7.25        6.72      2.06 o 
  10   3   1      184.75      179.69      5.71 o 
  11   3   1       97.72      107.00      4.57 o 
  12   3   1      168.11      155.08      5.62 o 
  13   3   1       23.18       24.08      2.52 o 
  14   3   1       19.69       26.13      2.86 o 
  15   3   1       20.68       22.83      4.15 o 
  16   3   1      232.77      224.74      7.67 o 
  17   3   1       39.14       33.84      4.40 o 
  18   3   1       89.56       87.02      5.22 o 
  19   3   1        7.32        7.60      6.10 o 
  20   3   1       16.06       14.93      3.52 o 
  21   3   1       19.39       14.24      3.07 o 
  22   3   1       21.09       19.12      3.66 o 
  23   3   1       16.52       17.66      3.54 o 
  24   3   1        2.38        2.73      3.19 o 
  25   3   1        6.89        0.11      5.25 o 
  26   3   1       40.50       45.14      7.83 o 
  27   3   1       27.77       35.80      4.64 o 
  28   3   1       27.44       35.28      7.60 o 
   1   4   1       66.60       62.79      3.69 o 
   2   4   1       35.60       35.91      2.88 o 
   3   4   1      102.37      101.67      6.85 o 
   4   4   1       36.23       41.80      3.03 o 
   5   4   1       99.21       92.60      4.54 o 
   6   4   1        8.46       12.05      5.09 o 
   7   4   1       34.66       34.14      3.41 o 
   8   4   1      492.13      459.99      9.59 o 
   9   4   1      253.29      251.20     15.57 o 
  10   4   1      194.12      196.48      6.59 o 
  11   4   1       33.84       34.72      3.59 o 
  12   4   1       42.44       38.86      4.12 o 
  13   4   1      102.91       97.20      6.99 o 
  14   4   1      131.45      125.04      5.78 o 
  15   4   1       20.83       17.99      3.44 o 
  16   4   1       26.67       27.26      3.66 o 
  17   4   1      143.07      159.21      7.26 o 
  18   4   1       90.58       79.38      5.81 o 
  19   4   1        6.34       14.63      3.30 o 
  20   4   1       74.33       84.41      7.66 o 
  21   4   1       71.56       90.76      5.89 o 
  22   4   1       14.61        8.18      3.76 o 
  23   4   1       17.56       18.29      3.93 o 
  24   4   1       60.30       54.46      5.92 o 
  25   4   1        8.83        9.66      6.56 o 
   0   5   1       76.80       75.85      6.17 o 
   1   5   1       77.90       76.87      4.71 o 
   2   5   1        8.43        9.87      3.02 o 
   3   5   1      222.00      223.11      9.80 o 
   4   5   1       53.73       57.42      4.21 o 
   5   5   1      174.44      168.44      6.70 o 
   6   5   1       83.20       78.46      5.02 o 
   7   5   1       47.71       50.16      4.62 o 
   8   5   1      182.76      178.56     13.07 o 
   9   5   1       43.07       42.79      4.40 o 
  10   5   1      100.26       87.52      5.61 o 
  11   5   1       56.91       51.96      4.37 o 
  12   5   1       26.65       34.72      3.84 o 
  13   5   1       10.76       23.42      6.43 o 
  14   5   1       72.43       67.51      5.19 o 
  15   5   1       36.16       47.54      4.63 o 
  16   5   1        7.74        8.84      3.17 o 
  17   5   1        1.63       -2.34      3.30 o 
  18   5   1       16.53        9.42      4.33 o 
  19   5   1       14.18       19.72      8.07 o 
  20   5   1        0.14       -3.41      3.43 o 
  21   5   1        7.17        4.36      4.03 o 
  22   5   1       24.27       32.96     10.26 o 
   1   6   1        2.85        0.11      2.93 o 
   2   6   1       84.66       83.07      5.74 o 
   3   6   1       41.69       43.38      4.20 o 
   4   6   1       40.67       42.20      4.96 o 
   5   6   1       60.81       65.42      5.38 o 
   6   6   1       62.97       58.58      7.10 o 
   7   6   1       16.09       19.60      3.79 o 
   8   6   1       15.49       17.57      5.20 o 
   9   6   1       11.27       16.81      3.71 o 
  10   6   1       37.93       38.43      5.67 o 
  11   6   1        3.27        3.43      6.63 o 
  12   6   1       20.65       21.26      5.09 o 
  13   6   1       48.63       45.20      7.52 o 
  14   6   1       27.17       32.01      4.77 o 
  15   6   1       12.39       21.47      4.05 o 
  16   6   1       31.49       40.33      5.03 o 
  17   6   1       18.34       23.39      5.79 o 
   0   7   1        3.39        5.89      4.48 o 
   1   7   1        9.00       11.41      5.03 o 
   2   7   1       25.29       26.84      4.49 o 
   3   7   1        7.39        3.34      6.61 o 
   4   7   1       10.02       13.59      4.07 o 
   5   7   1        8.00        5.56      6.42 o 
   6   7   1        6.42        8.33      3.67 o 
   0   0   2     1605.25     1636.60     15.48 o 
   2   0   2     3493.86     3649.72     71.42 o 
   4   0   2      981.12      958.66      8.72 o 
   6   0   2      501.06      503.22      8.75 o 
   8   0   2     1033.47     1080.40     17.01 o 
  10   0   2     1347.94     1336.40     12.37 o 
  12   0   2      558.40      574.51      8.76 o 
  14   0   2      927.82      914.82     21.04 o 
  16   0   2       56.59       53.29      3.85 o 
  18   0   2      304.49      313.16      8.18 o 
  20   0   2      197.93      217.90      7.21 o 
  22   0   2       11.57       20.71      4.33 o 
  24   0   2       57.53       56.35      4.71 o 
  26   0   2        3.98        0.02      3.69 o 
  28   0   2      117.52      110.51      7.36 o 
  30   0   2       16.47       20.25      4.24 o 
   1   1   2      308.78      300.92      5.58 o 
   2   1   2      704.05      770.29      7.96 o 
   3   1   2      447.06      473.15      6.34 o 
   4   1   2      239.48      275.47     13.37 o 
   5   1   2      138.47      152.59      3.82 o 
   6   1   2       71.58       75.80      2.82 o 
   7   1   2      299.87      320.13      5.72 o 
   8   1   2      492.29      511.68      7.55 o 
   9   1   2     1622.76     1701.31     13.80 o 
  10   1   2      872.06      862.60     15.90 o 
  11   1   2      381.35      407.81     16.01 o 
  12   1   2       91.81       96.37      3.97 o 
  13   1   2       95.40       88.34      3.96 o 
  14   1   2      115.23      114.36      4.60 o 
  15   1   2      309.99      303.89      7.35 o 
  16   1   2       99.38       88.85      5.12 o 
  17   1   2      335.52      337.07      8.72 o 
  18   1   2       92.06       76.67      8.94 o 
  19   1   2      179.34      180.94      6.94 o 
  20   1   2      188.86      204.10      7.32 o 
  21   1   2       73.05       62.99      7.17 o 
  22   1   2      119.69      128.63     16.46 o 
  23   1   2      162.28      156.11      7.46 o 
  24   1   2       77.87       77.50      6.15 o 
  25   1   2       54.37       56.81      5.48 o 
  26   1   2        2.15       -3.60      3.91 o 
  27   1   2       19.60       24.05      4.17 o 
  28   1   2       31.41       40.35      4.91 o 
  29   1   2       19.17       26.73      4.43 o 
   0   2   2      729.53      797.54     12.97 o 
   1   2   2      694.38      632.31      9.44 o 
   2   2   2      407.63      418.28      6.83 o 
   3   2   2      929.31      940.13     10.13 o 
   4   2   2      147.32      151.72      4.44 o 
   5   2   2     1431.89     1457.59     29.71 o 
   6   2   2      380.44      411.70     16.04 o 
   7   2   2      283.08      286.48      9.17 o 
   8   2   2      480.87      482.04      8.03 o 
   9   2   2      671.62      607.31      9.31 o 
  10   2   2      760.62      770.47     10.58 o 
  11   2   2      294.82      286.77     13.49 o 
  12   2   2      418.74      420.06      8.43 o 
  13   2   2       36.63       35.93      3.90 o 
  14   2   2      126.98      128.81      9.17 o 
  15   2   2      187.00      186.10      6.14 o 
  16   2   2      141.18      128.59      5.42 o 
  17   2   2       39.96       32.60      3.61 o 
  18   2   2       34.62       31.78      3.66 o 
  19   2   2       35.96       36.95      3.89 o 
  20   2   2        9.06        8.24      9.07 o 
  21   2   2       41.50       39.67      8.41 o 
  22   2   2      105.12       95.86      6.22 o 
  23   2   2       86.38       98.47      6.28 o 
  24   2   2        1.81       -0.73      3.43 o 
  25   2   2        8.72        7.96      3.73 o 
  26   2   2       12.87       11.44      3.30 o 
  27   2   2       16.83       21.68      4.00 o 
  28   2   2       29.74       34.01      4.73 o 
   1   3   2      474.42      490.12      8.45 o 
   2   3   2      110.49      108.45      4.30 o 
   3   3   2      185.29      202.87      5.58 o 
   4   3   2      229.73      228.40      5.96 o 
   5   3   2       38.38       37.41      6.68 o 
   6   3   2      104.35      106.53      4.29 o 
   7   3   2       27.38       33.48      2.85 o 
   8   3   2       78.62       78.91      3.80 o 
   9   3   2      102.21       99.02      4.57 o 
  10   3   2       28.38       29.39      3.05 o 
  11   3   2      147.64      150.31      7.05 o 
  12   3   2      212.54      206.16      6.62 o 
  13   3   2      206.93      199.60      8.19 o 
  14   3   2      252.70      225.94      8.00 o 
  15   3   2      166.16      156.50      7.76 o 
  16   3   2       74.14       78.97      5.26 o 
  17   3   2       44.90       40.03      4.08 o 
  18   3   2      160.25      182.20      7.16 o 
  19   3   2      105.54       90.31      6.03 o 
  20   3   2       77.64       73.41      5.60 o 
  21   3   2       12.08       10.65      4.58 o 
  22   3   2       42.65       46.38      5.85 o 
  23   3   2       21.37       21.18      4.34 o 
  24   3   2       36.72       32.83      7.58 o 
  25   3   2        5.39       -0.33      3.79 o 
  26   3   2       33.93       31.88      5.01 o 
  27   3   2       15.21       20.76      7.32 o 
   0   4   2      220.28      203.48      9.33 o 
   1   4   2       18.56       19.22      2.78 o 
   2   4   2       45.93       50.24      6.26 o 
   3   4   2      305.12      302.57      8.03 o 
   4   4   2      299.78      284.35      9.16 o 
   5   4   2      186.18      187.60      6.51 o 
   6   4   2      183.53      180.20      9.25 o 
   7   4   2      136.50      145.19      5.90 o 
   8   4   2      241.79      215.65      7.23 o 
   9   4   2       24.98       22.38      3.44 o 
  10   4   2      113.03      106.74      5.53 o 
  11   4   2      102.44      105.85      7.07 o 
  12   4   2       23.88       31.18      6.64 o 
  13   4   2       30.47       35.90      3.56 o 
  14   4   2       12.17        7.45      3.78 o 
  15   4   2       15.75        7.80      3.44 o 
  16   4   2       19.84       16.62      3.49 o 
  17   4   2      108.30      105.52      6.44 o 
  18   4   2       13.53       18.99      4.41 o 
  19   4   2        2.59        3.09      3.09 o 
  20   4   2       38.46       37.18      4.48 o 
  21   4   2        6.14        5.90      3.65 o 
  22   4   2       50.07       59.48      6.10 o 
  23   4   2       14.31       19.91      4.19 o 
  24   4   2       12.63        7.18      4.22 o 
   1   5   2      123.59      113.99      5.78 o 
   2   5   2       36.65       35.78      3.97 o 
   3   5   2       34.20       35.87      3.76 o 
   4   5   2      233.96      219.05     10.41 o 
   5   5   2       23.44       24.54      3.33 o 
   6   5   2       65.88       64.85      4.92 o 
   7   5   2       71.40       62.51      5.23 o 
   8   5   2      123.50      116.86      6.44 o 
   9   5   2       17.79       17.91      3.28 o 
  10   5   2       44.20       34.63      8.19 o 
  11   5   2       43.65       37.44      4.70 o 
  12   5   2       17.47       13.53      3.69 o 
  13   5   2       53.58       53.17      4.90 o 
  14   5   2       18.39       23.76      5.09 o 
  15   5   2       49.32       63.18      5.16 o 
  16   5   2       13.83       13.05      3.93 o 
  17   5   2       25.36       23.01      4.22 o 
  18   5   2        3.73        6.35      3.69 o 
  19   5   2       61.32       81.39      6.57 o 
  20   5   2       20.42       19.93      5.13 o 
   0   6   2       88.85       87.94      8.16 o 
   1   6   2       51.09       45.73      4.92 o 
   2   6   2       22.38       28.65      3.63 o 
   3   6   2        7.02        6.37      3.19 o 
   4   6   2        5.16        6.59      6.42 o 
   5   6   2       13.38       15.95      4.31 o 
   6   6   2       16.58       16.89      3.58 o 
   7   6   2       33.22       34.83      4.37 o 
   8   6   2        9.23       16.57      3.08 o 
   9   6   2        2.89        1.96      3.15 o 
  10   6   2        3.93        4.46      3.47 o 
  11   6   2        5.24        7.42      3.33 o 
  12   6   2       33.25       36.70      4.61 o 
  13   6   2        6.02        1.44      4.02 o 
  14   6   2        0.20        3.46      2.93 o 
  15   6   2        4.62       -2.62      5.68 o 
   2   0   3      787.69      921.07     29.19 o 
   4   0   3      292.69      283.45      6.06 o 
   6   0   3      192.73      197.28      5.18 o 
   8   0   3       69.74       70.15      3.51 o 
  10   0   3      214.01      202.97      5.86 o 
  12   0   3      474.78      477.58      9.20 o 
  14   0   3     1433.96     1474.15     16.82 o 
  16   0   3      106.39      100.47      5.11 o 
  18   0   3        7.20        6.14      2.23 o 
  20   0   3      177.73      183.11     16.95 o 
  22   0   3       68.19       63.43      5.37 o 
  24   0   3      124.51      127.97      7.07 o 
  26   0   3       51.67       50.96      5.43 o 
  28   0   3       73.48       87.16      6.52 o 
   0   1   3      428.33      436.51     10.64 o 
   1   1   3      580.16      599.17      8.73 o 
   2   1   3      135.70      136.20      4.44 o 
   3   1   3      130.82      112.78      4.10 o 
   4   1   3      687.78      684.04      9.45 o 
   5   1   3      596.25      609.48     18.83 o 
   6   1   3       41.36       48.38      3.00 o 
   7   1   3      116.03      111.59      4.35 o 
   8   1   3      682.60      700.07     10.22 o 
   9   1   3      508.25      465.34     16.85 o 
  10   1   3       25.35       29.66      4.65 o 
  11   1   3      269.05      265.52      7.00 o 
  12   1   3       15.05       16.12      2.51 o 
  13   1   3       10.26        8.86      2.20 o 
  14   1   3       49.40       50.03      3.72 o 
  15   1   3       17.24       18.27      3.08 o 
  16   1   3      313.70      303.98      8.56 o 
  17   1   3        5.34        6.25      2.94 o 
  18   1   3      173.43      174.59      6.99 o 
  19   1   3        1.48        1.64      4.02 o 
  20   1   3       21.47       22.63      7.03 o 
  21   1   3        7.77        7.48      3.42 o 
  22   1   3       20.07       27.89      3.99 o 
  23   1   3       20.87       18.90      3.95 o 
  24   1   3        6.67        6.06      4.80 o 
  25   1   3        4.44        5.95      3.51 o 
  26   1   3       28.68       26.90      5.18 o 
  27   1   3       60.53       46.17      7.20 o 
   1   2   3       97.47      101.36      4.08 o 
   2   2   3       10.26       11.04      2.09 o 
   3   2   3      210.43      216.70     18.51 o 
   4   2   3       80.27       81.70      3.78 o 
   5   2   3      395.76      389.25      8.18 o 
   6   2   3       32.38       33.65      2.94 o 
   7   2   3       15.12       14.80      2.13 o 
   8   2   3       24.01       27.73      3.05 o 
   9   2   3      321.36      327.89      7.80 o 
  10   2   3       37.98       34.68      3.48 o 
  11   2   3        9.12        7.99      2.29 o 
  12   2   3      395.98      381.04      9.03 o 
  13   2   3      452.46      441.26     18.07 o 
  14   2   3       63.51       64.28      4.46 o 
  15   2   3      206.49      204.84     15.45 o 
  16   2   3       80.75       82.84      6.73 o 
  17   2   3      140.74      139.77     10.10 o 
  18   2   3       58.21       53.71      4.85 o 
  19   2   3       36.01       36.85      5.52 o 
  20   2   3        9.57       10.97      5.55 o 
  21   2   3       91.55       98.06      6.16 o 
  22   2   3        5.46        4.84      5.80 o 
  23   2   3       95.15      100.67      7.05 o 
  24   2   3       41.96       42.70      5.66 o 
  25   2   3        6.96        6.51      3.67 o 
  26   2   3       36.28       37.10      6.93 o 
   0   3   3     1317.18     1306.19     21.92 o 
   1   3   3       73.03       64.80      6.16 o 
   2   3   3      350.74      328.08      8.03 o 
   3   3   3       52.29       46.14      3.43 o 
   4   3   3       38.43       36.36      4.15 o 
   5   3   3       34.43       37.85      3.20 o 
   6   3   3      268.50      284.03     12.76 o 
   7   3   3       33.57       33.62      3.45 o 
   8   3   3       22.22       24.52      3.04 o 
   9   3   3      266.07      270.67     10.59 o 
  10   3   3      194.24      177.33     16.64 o 
  11   3   3      173.41      155.93      6.30 o 
  12   3   3       52.88       52.04      7.16 o 
  13   3   3        7.17        2.70      2.84 o 
  14   3   3      193.19      188.60      7.48 o 
  15   3   3      286.21      270.31      8.94 o 
  16   3   3       55.74       42.25      4.73 o 
  17   3   3       90.11       79.56      5.60 o 
  18   3   3        4.56       -3.31      3.55 o 
  19   3   3       13.13        7.08      4.29 o 
  20   3   3       21.42       14.89      3.69 o 
  21   3   3        6.63        3.17      3.26 o 
  22   3   3        9.89       12.64      3.99 o 
  23   3   3       42.27       44.54      5.35 o 
  24   3   3       13.49       16.15      5.00 o 
   1   4   3      214.67      214.90     10.51 o 
   2   4   3      166.13      177.24     15.36 o 
   3   4   3       50.93       54.84      4.13 o 
   4   4   3      212.26      197.33     10.78 o 
   5   4   3       18.73       19.60      3.19 o 
   6   4   3       31.25       28.06      5.46 o 
   7   4   3       78.72       81.39      4.94 o 
   8   4   3        3.92        7.82      2.59 o 
   9   4   3      106.59       96.28      5.42 o 
  10   4   3      105.18       89.81      5.80 o 
  11   4   3       61.82       57.48      4.64 o 
  12   4   3       15.52       17.01      3.54 o 
  13   4   3        2.16        2.51      5.75 o 
  14   4   3       39.34       44.63      4.40 o 
  15   4   3       61.41       57.30      5.59 o 
  16   4   3       38.65       39.96      6.37 o 
  17   4   3       31.16       25.47      4.68 o 
  18   4   3       40.39       39.55      5.60 o 
  19   4   3       28.87       30.68      4.56 o 
  20   4   3       20.06       16.67      4.04 o 
  21   4   3        0.29       -2.58      4.16 o 
  22   4   3       41.36       51.86      5.73 o 
   0   5   3       25.19       32.28      5.57 o 
   1   5   3       87.55      102.65      5.83 o 
   2   5   3        4.04        2.12      5.84 o 
   3   5   3       44.56       49.38      4.52 o 
   4   5   3        9.50        5.73      2.97 o 
   5   5   3        8.52        8.10      5.77 o 
   6   5   3       19.30       18.63      3.54 o 
   7   5   3       88.21       88.02      6.16 o 
   8   5   3        0.15        2.54      2.86 o 
   9   5   3        4.08        4.21      4.05 o 
  10   5   3       11.29       14.61      3.68 o 
  11   5   3       16.05       24.52      4.09 o 
  12   5   3       54.69       55.41      6.67 o 
  13   5   3        9.73        9.79      3.55 o 
  14   5   3       18.27       15.67      4.91 o 
  15   5   3        2.06        6.24      2.95 o 
  16   5   3        6.92       14.54      5.52 o 
  17   5   3        0.64        6.05      3.47 o 
   1   6   3       41.39       39.63      5.26 o 
   2   6   3       39.34       44.07      8.83 o 
   3   6   3       16.04       14.22      6.54 o 
   4   6   3        5.39        5.91      3.61 o 
   5   6   3       10.72        9.61      4.09 o 
   6   6   3        4.71        6.54      3.51 o 
   7   6   3       23.05       16.94      3.90 o 
   8   6   3        0.96        4.13      5.10 o 
   9   6   3        4.94        2.61      3.60 o 
  10   6   3        5.22        3.21      4.23 o 
   0   0   4       10.34       11.25      3.17 o 
   2   0   4      308.85      301.65     10.89 o 
   4   0   4      497.37      488.16     29.15 o 
   6   0   4      550.48      530.65     10.05 o 
   8   0   4       52.60       53.92      3.63 o 
  10   0   4      437.08      454.43     23.57 o 
  12   0   4      399.36      391.75      9.71 o 
  14   0   4      165.37      162.00      6.65 o 
  16   0   4        3.49        2.45      3.72 o 
  18   0   4        6.98        6.11      3.12 o 
  20   0   4       65.23       71.59      5.65 o 
  22   0   4        4.45        5.67      2.88 o 
  24   0   4       33.91       34.36      4.49 o 
   1   1   4       44.95       50.18      3.30 o 
   2   1   4       40.81       43.45      3.16 o 
   3   1   4        5.63        1.46      1.91 o 
   4   1   4      182.17      191.17     17.88 o 
   5   1   4        8.66       10.12      2.10 o 
   6   1   4       12.10       12.32      2.56 o 
   7   1   4       68.08       62.11      4.09 o 
   8   1   4      227.99      239.83     10.22 o 
   9   1   4      402.78      381.45      9.31 o 
  10   1   4       85.03       78.60     12.54 o 
  11   1   4      131.75      142.67      6.06 o 
  12   1   4        3.88        4.60      4.95 o 
  13   1   4       15.48       14.47      3.40 o 
  14   1   4       98.38      100.78      5.56 o 
  15   1   4       74.85       74.25      5.16 o 
  16   1   4       23.76       28.36      6.98 o 
  17   1   4       79.19       83.54      6.23 o 
  18   1   4       62.01       60.32      5.34 o 
  19   1   4       60.39       70.41      5.74 o 
  20   1   4       67.01       75.53      5.49 o 
  21   1   4        8.68        5.32      3.98 o 
  22   1   4       24.68       36.27      4.58 o 
  23   1   4       42.16       38.76      5.34 o 
  24   1   4       18.80       24.16      5.11 o 
   0   2   4      377.44      361.01     12.07 o 
   1   2   4      118.57      107.60      5.15 o 
   2   2   4       23.39       21.39      2.89 o 
   3   2   4      318.10      307.11      8.21 o 
   4   2   4       70.10       68.10      4.51 o 
   5   2   4      405.21      393.87      9.56 o 
   6   2   4       93.46       92.10      6.07 o 
   7   2   4       21.76       17.97      3.18 o 
   8   2   4      201.97      192.66      8.55 o 
   9   2   4       46.38       40.49      4.47 o 
  10   2   4      115.68      112.63      5.73 o 
  11   2   4       69.33       60.26      4.86 o 
  12   2   4      154.92      170.70     11.86 o 
  13   2   4       21.91       27.07      3.46 o 
  14   2   4       22.37       17.38      3.67 o 
  15   2   4       39.45       37.29      4.34 o 
  16   2   4       26.88       30.63      4.04 o 
  17   2   4        1.29        0.28      2.96 o 
  18   2   4       11.48       13.19      5.59 o 
  19   2   4       14.06       11.98      3.70 o 
  20   2   4       34.16       45.37     12.80 o 
  21   2   4       11.06       17.25      3.87 o 
  22   2   4        1.33        0.66      4.01 o 
  23   2   4       63.42       89.20     10.33 o 
   1   3   4       86.56       80.36      4.83 o 
   2   3   4       84.46       83.25      4.69 o 
   3   3   4      115.47      102.09      5.40 o 
   4   3   4      111.73      122.67      6.34 o 
   5   3   4       71.34       75.84      4.93 o 
   6   3   4      126.33      134.16      6.14 o 
   7   3   4       33.00       30.44      3.75 o 
   8   3   4       16.88       16.67      2.95 o 
   9   3   4       22.25       19.30      9.75 o 
  10   3   4       52.16       45.21      5.96 o 
  11   3   4       65.29       61.33      5.04 o 
  12   3   4       59.66       61.35      4.89 o 
  13   3   4       38.90       48.30      5.05 o 
  14   3   4        3.46        8.71      3.29 o 
  15   3   4       63.46       69.64      5.70 o 
  16   3   4       70.40       81.23      6.33 o 
  17   3   4       24.86       19.44      4.67 o 
  18   3   4      129.71      137.83      7.96 o 
  19   3   4       72.63       68.54      6.84 o 
  20   3   4       71.91       85.75      6.95 o 
  21   3   4        8.62        5.62      4.59 o 
   0   4   4      125.62      140.12      9.32 o 
   1   4   4        8.77        6.38      3.07 o 
   2   4   4        5.54        5.85      3.02 o 
   3   4   4       59.04       65.90     10.05 o 
   4   4   4       93.32      100.30      5.99 o 
   5   4   4      105.50      109.77      6.08 o 
   6   4   4       68.72       68.90      5.63 o 
   7   4   4       22.27       23.36      8.06 o 
   8   4   4       27.14       33.67     11.40 o 
   9   4   4        0.96       -2.82      2.82 o 
  10   4   4        2.68        8.34      3.32 o 
  11   4   4        6.37        6.04      3.08 o 
  12   4   4       29.47       27.07      4.67 o 
  13   4   4       21.86       24.68      6.03 o 
  14   4   4        1.61        1.27      3.45 o 
  15   4   4       28.59       26.73      8.32 o 
  16   4   4        3.14        5.37      4.97 o 
  17   4   4       36.42       34.20      5.16 o 
  18   4   4       34.17       34.66      5.67 o 
   1   5   4       15.42       12.27      3.58 o 
   2   5   4        6.17        5.23      4.87 o 
   3   5   4        3.63        1.81      3.74 o 
   4   5   4       33.12       35.45      4.52 o 
   5   5   4       20.19       20.55      4.21 o 
   6   5   4       34.99       52.28      5.16 o 
   7   5   4        2.31        2.27      3.36 o 
   8   5   4        0.89        2.24      3.17 o 
   9   5   4       22.86       32.37      6.40 o 
  10   5   4       19.35       31.65      6.19 o 
  11   5   4        8.97        1.53      3.97 o 
  12   5   4        7.84       11.69      3.33 o 
   2   0   5        2.89        2.50      2.77 o 
   4   0   5      155.85      141.10     11.55 o 
   6   0   5        4.80        4.61      2.81 o 
   8   0   5      165.39      166.91      7.41 o 
  10   0   5       22.70       22.97      4.67 o 
  12   0   5       77.27       83.19      6.11 o 
  14   0   5      138.44      141.88     12.39 o 
  16   0   5       17.12       20.30      4.29 o 
  18   0   5       60.71       68.42      5.79 o 
  20   0   5       35.55       30.98      5.41 o 
   0   1   5      252.94      251.75     11.98 o 
   1   1   5       69.58       64.99      4.92 o 
   2   1   5        0.88        1.12      2.56 o 
   3   1   5      200.67      182.75      7.53 o 
   4   1   5      113.92      119.67      6.15 o 
   5   1   5       72.10       65.33      7.06 o 
   6   1   5      202.69      188.55      7.78 o 
   7   1   5      131.45      123.80      6.70 o 
   8   1   5        5.24        4.39      3.85 o 
   9   1   5       52.10       47.18      4.68 o 
  10   1   5       81.52       78.66      5.89 o 
  11   1   5       56.86       51.18      6.50 o 
  12   1   5        7.45        8.57      3.23 o 
  13   1   5        4.42        3.28      3.60 o 
  14   1   5       16.14       11.96      4.17 o 
  15   1   5        8.63        8.76      3.45 o 
  16   1   5        2.74        5.38      3.22 o 
  17   1   5       11.13       14.28      3.75 o 
  18   1   5       44.80       41.09      6.89 o 
  19   1   5        2.02        0.00      5.65 o 
  20   1   5        3.59        3.15      4.15 o 
   1   2   5       33.97       31.61      7.51 o 
   2   2   5       11.38       13.46      5.67 o 
   3   2   5       21.82       23.21      3.40 o 
   4   2   5      124.61      114.01      7.26 o 
   5   2   5        5.02        4.17      2.94 o 
   6   2   5       47.94       48.00      4.57 o 
   7   2   5       53.11       59.03      5.58 o 
   8   2   5      161.56      162.80      7.57 o 
   9   2   5      103.01      107.11      6.61 o 
  10   2   5       68.94       71.33      6.24 o 
  11   2   5       29.17       29.46      4.23 o 
  12   2   5       14.51       13.80      3.65 o 
  13   2   5       46.47       55.70      5.10 o 
  14   2   5        6.40        5.58      3.88 o 
  15   2   5       64.41       79.20      6.63 o 
  16   2   5       30.11       39.66     10.10 o 
  17   2   5       17.85       18.01      5.48 o 
  18   2   5        4.72        4.35      4.61 o 
   0   3   5       47.60       56.11      7.53 o 
   1   3   5       42.02       42.36      4.62 o 
   2   3   5       67.68       72.71      5.36 o 
   3   3   5        7.02        0.29      3.47 o 
   4   3   5       44.62       41.60      4.72 o 
   5   3   5       31.50       33.64      4.56 o 
   6   3   5       72.98       74.88     15.00 o 
   7   3   5       14.18       11.66      4.53 o 
   8   3   5       34.44       39.18      4.77 o 
   9   3   5       14.90       14.15      3.88 o 
  10   3   5        8.77       10.89      3.39 o 
  11   3   5       29.72       32.21      4.76 o 
  12   3   5       20.86       27.56      5.42 o 
  13   3   5        7.70        7.85      4.09 o 
  14   3   5        4.37        2.66      3.92 o 
  15   3   5        8.81       15.30      3.93 o 
  16   3   5       38.79       52.12     12.20 o 
   1   4   5        3.76        2.36      3.10 o 
   2   4   5       13.87       12.79      6.02 o 
   3   4   5       24.25       29.54      4.48 o 
   4   4   5        1.85        3.12      3.48 o 
   5   4   5       15.36       17.46      4.37 o 
   6   4   5        3.61       11.68      5.40 o 
   7   4   5        1.82       -0.65      3.76 o 
   8   4   5       24.32       21.45      4.15 o 
   9   4   5        3.10        3.48      3.10 o 
  10   4   5       15.22       17.66      4.33 o 
  11   4   5       20.52       26.07      5.64 o 
   0   0   6      601.80      557.25     20.27 o 
   2   0   6       12.19        6.33      3.80 o 
   4   0   6       23.77       27.24      4.86 o 
   6   0   6       85.62       88.47      6.14 o 
   8   0   6        5.43        5.43      3.45 o 
  10   0   6       23.13       17.31      3.82 o 
  12   0   6       64.40       78.39      6.24 o 
   1   1   6       16.10       14.23      4.10 o 
   2   1   6       13.10       23.14      9.79 o 
   3   1   6       16.74       14.53      3.52 o 
   4   1   6       22.88       23.26      4.26 o 
   5   1   6        8.81        9.72      3.39 o 
   6   1   6       10.14       11.77      3.76 o 
   7   1   6       28.48       27.59     10.20 o 
   8   1   6        9.70        3.91      4.07 o 
   9   1   6       15.84       19.46      4.09 o 
  10   1   6        4.64       -3.57      4.14 o 
  11   1   6        4.18        3.32      3.70 o 
  12   1   6       29.57       24.41      5.00 o 
   0   2   6       50.55       51.84      7.57 o 
   1   2   6       73.63       71.06      8.82 o 
   2   2   6       42.61       34.30     10.40 o 
   3   2   6        0.25       -3.08      3.75 o 
   4   2   6        4.42        3.80      3.50 o 
   5   2   6       41.31       41.76      5.69 o 
   6   2   6        4.13        5.79      4.55 o 
   7   2   6       31.84       29.21      5.61 o 
   8   2   6        8.52        9.86      4.45 o 
   9   2   6       12.29       12.73      5.49 o 
  10   2   6       16.07       20.87      4.93 o 
   1   3   6        5.97        6.25      4.63 o 
   2   3   6       62.10       64.73      5.75 o 
   3   3   6        6.28        4.44      3.70 o 
                                                 
